# Supplementary material for: Exosomal Linc00969 induces trastuzumab resistance in breast cancer by increasing HER-2 protein expression and mRNA stability by binding to HUR
Source: Breast Cancer Res. 2023 Oct 17;25:124. doi: 10.1186/s13058-023-01720-6 (PMC10580635; doi:10.1186/s13058-023-01720-6)
Supplement: Supplementary file 5 — Additional file 5: Table S1. The lncRNAs that were differentially expressed in exosomes from trastuzumab-sensitive breast cancer tissues compared with trastuzumab-resistant breast cancer tissues. [file 13058_2023_1720_MOESM5_ESM.xls]

## Sheet: lncRNA.RVSS.log2FC1.FDR0.05
AccID	log2FC	Pvalue	FDR	Style	R1	R2	R3	R4	S1	S2	S3	S4	AccID2	Symbol	KeggID	Description
LOC642496	9.47575355612561	0.000227200028424426	0.0112464014070091	up	346.0	147.0	508.0	0.0	1.0	0.0	1.0	1.0	LOC642496	LOC642496		UDP glucuronosyltransferase 2 family, polypeptide A3 pseudogene
HMGN2P41	-5.75219316215028	0.00826496246244084	0.0427434252721754	down	1.0	1.0	5.0	1.0	559.0	2.0	148.0	198.0	HMGN2P41	HMGN2P41		high mobility group nucleosomal binding domain 2 pseudogene 41
LOC101927864	8.72985844764734	0.00256693511334466	0.0309249437561029	up	186.0	0.0	698.0	1.0	1.0	5.0	0.0	0.0	XR_934153.1	LOC101927864	hsa:101927864	uncharacterized LOC101927864
LOC101927881	9.03525853920895	0.00759331272428006	0.0404781978302006	up	0.0	170.0	203.0	0.0	0.0	1.0	0.0	0.0	NR_110278.1	LOC101927881	hsa:101927881	uncharacterized LOC101927881
LOC100506851	8.51554854512212	0.00960505363851785	0.045647054176557	up	0.0	264.0	0.0	77.0	1.0	0.0	0.0	0.0	XR_954733.1	LOC100506851	hsa:100506851	uncharacterized LOC100506851
RP11-494M8.4	9.44023992646243	0.0052787124813819	0.0362192846494818	up	0.0	637.0	0.0	109.0	0.0	0.0	1.0	0.0
LOC101927697	-8.57425985379996	0.00576514125899567	0.0364746435733281	down	1.0	0.0	0.0	0.0	0.0	1.0	907.0	205.0	NR_109888.1	LOC101927697	hsa:101927697	uncharacterized LOC101927697
LOC102724749	7.78010703116017	0.0120710275134365	0.048635012016346	up	180.0	1.0	0.0	17.0	0.0	0.0	0.0	2.0	XR_954371.1	LOC102724749	hsa:102724749	uncharacterized LOC102724749
KRT8P16	-8.1054644235596	0.0077098664376155	0.0407857819944087	down	0.0	0.0	1.0	0.0	3.0	330.0	0.0	328.0	KRT8P16	KRT8P16		keratin 8 pseudogene 16
CHIAP1	9.21240555193946	0.00649702463200844	0.0382097486800319	up	31.0	0.0	144.0	0.0	0.0	0.0	0.0	0.0	CHIAP1	CHIAP1		chitinase, acidic pseudogene 1
OR7E91P	-8.69040668403919	0.0102236886782166	0.0460065990519747	down	0.0	0.0	0.0	0.0	0.0	312.0	0.0	247.0	NR_002185.3	OR7E91P	hsa:79315	olfactory receptor, family 7, subfamily E, member 91 pseudogene
H19	-7.71184550220961	0.000385398289190628	0.0148430607998774	down	1.0	1.0	1.0	1.0	244.0	1295.0	608.0	4.0	NR_002196	H19	hsa:283120	H19, imprinted maternally expressed transcript (non-protein coding)
LOC102724670	24.7576098842324	2.55184400910002e-13	4.42106974576578e-11	up	0.0	152.0	421.0	0.0	0.0	0.0	0.0	0.0	XR_957297.1	LOC102724670	hsa:102724670	uncharacterized LOC102724670
COPG2IT1	9.530710402272	0.0048644386374802	0.0354847997449872	up	105.0	322.0	0.0	0.0	0.0	0.0	0.0	0.0	NR_024086	COPG2IT1	hsa:53844	COPG2 imprinted transcript 1 (non-protein coding)
FLJ46026	8.90501479103182	0.00852641247925629	0.0437676623369634	up	117.0	0.0	0.0	13.0	0.0	0.0	0.0	0.0	NM_207458.1	LOC400627	hsa:400627	FLJ46026 protein
RP5-1057J7.6	8.52105059016962	0.0115335343018576	0.0475758289951626	up	0.0	253.0	0.0	165.0	0.0	2.0	0.0	0.0
LOC649024	-8.79274595106005	0.00936481761779302	0.045647054176557	down	0.0	0.0	0.0	0.0	0.0	225.0	0.0	328.0	LOC649024	LOC649024		citrate synthase pseudogene
AC011899.9	9.2139807766747	0.00648785549742071	0.0382097486800319	up	86.0	0.0	84.0	0.0	0.0	0.0	0.0	0.0	NM_130843	PTPRN2	hsa:5799	protein tyrosine phosphatase, receptor type, N polypeptide 2
LOC400940	-8.52629131167164	0.0117480029709067	0.047980763106999	down	0.0	0.0	0.0	0.0	0.0	239.0	0.0	243.0	NR_026833.1	LOC400940	hsa:400940	uncharacterized LOC400940
RP11-65J3.1	8.87387047435004	0.00810952815505686	0.0425750228140485	up	144.0	224.0	0.0	0.0	0.0	0.0	1.0	0.0
HNRNPMP1	8.76614717525909	0.00961683969664838	0.045647054176557	up	75.0	146.0	0.0	0.0	0.0	0.0	0.0	0.0	HNRNPMP1	HNRNPMP1		heterogeneous nuclear ribonucleoprotein M pseudogene 1
MROH4P	9.84795926686596	3.20516026292732e-05	0.00305838949554596	up	1.0	551.0	974.0	155.0	1.0	1.0	2.0	0.0	MROH4P	MROH4P		maestro heat-like repeat family member 4, pseudogene
TISP43	8.24883701413789	0.00292698281723706	0.0324112040799465	up	25.0	3.0	1.0	100.0	1.0	0.0	0.0	0.0	NR_027313.1	TISP43	hsa:150527	uncharacterized LOC150527
HSD3BP1	9.67248273126398	0.00426504499703752	0.0347987262478206	up	0.0	192.0	181.0	0.0	0.0	0.0	0.0	0.0	HSD3BP1	HSD3BP1		hydroxy-delta-5-steroid dehydrogenase, 3 beta, pseudogene 1
CMAHP	-6.28247853548429	0.0110877308317929	0.0471863303955313	down	1.0	1.0	1.0	1.0	4.0	341.0	0.0	277.0	NR_002174.2	CMAHP	hsa:8418	cytidine monophospho-N-acetylneuraminic acid hydroxylase, pseudogene
LOC102724021	10.7940711539442	0.000551498895653567	0.0174107502867632	up	1.0	0.0	609.0	221.0	0.0	1.0	0.0	0.0	XR_431160.1	LOC102724021	hsa:102724021	uncharacterized LOC102724021
LOC100130607	9.38612198767705	0.00108803968658073	0.0226312643743491	up	0.0	385.0	421.0	1.0	1.0	1.0	0.0	0.0	LOC100130607	LOC100130607		WD repeat domain 4 pseudogene
LOC100288914	9.87622659851909	0.00124795463372681	0.0240231266992411	up	1.0	276.0	372.0	0.0	0.0	1.0	0.0	0.0	LOC100288914	LOC100288914		mannosidase, beta A, lysosomal-like pseudogene
LOC399815	8.82093909688047	0.00413022877296495	0.0347987262478206	up	0.0	518.0	678.0	0.0	2.0	3.0	0.0	0.0	NR_027282.1	LOC399815	hsa:399815	chromosome 10 open reading frame 88 pseudogene
AOX2P	-8.30826542020951	0.00666249810510111	0.0382432082740747	down	0.0	1.0	0.0	0.0	0.0	267.0	630.0	1.0	NR_001557.4	AOX2P	hsa:344454	aldehyde oxidase 2 pseudogene
RAD51-AS1	12.029944052402	9.95796407904298e-05	0.00690086910677678	up	545.0	1.0	656.0	1.0	0.0	0.0	0.0	0.0	NR_040058.1	RAD51-AS1	hsa:100505648	RAD51 antisense RNA 1 (head to head)
GMCL1P1	9.50674058243736	0.00497301012880311	0.0355288249408305	up	175.0	0.0	0.0	22.0	0.0	0.0	0.0	0.0	NR_003281.1	GMCL1P1	hsa:64396	germ cell-less, spermatogenesis associated 1 pseudogene 1
LOC100996481	9.95997985540515	0.00325061734187601	0.0331276149694129	up	0.0	502.0	0.0	109.0	0.0	0.0	0.0	0.0
FLJ22763	25.5894233101246	3.95568697399585e-14	1.83728691913246e-11	up	194.0	0.0	528.0	0.0	0.0	0.0	0.0	0.0	NR_033977.1	FLJ22763	hsa:401081	uncharacterized LOC401081
ANKRD26P3	8.18265204605724	0.00720326113063612	0.0393059839648097	up	127.0	301.0	0.0	0.0	1.0	1.0	0.0	0.0	NR_027248.3	ANKRD26P3	hsa:100101938	ankyrin repeat domain 26 pseudogene 3
FAR2P4	8.72688889187064	0.00994691171347483	0.0459547321162537	up	94.0	0.0	0.0	20.0	0.0	0.0	0.0	0.0	FAR2P4	FAR2P4		fatty acyl CoA reductase 2 pseudogene 4
GAS5	-8.06639213095372	0.0105950538104164	0.0464707107001177	down	0.0	0.0	0.0	2.0	790.0	0.0	1.0	393.0	NR_002578.2	GAS5	hsa:60674	growth arrest-specific 5 (non-protein coding)
MBNL1-AS1	8.86317201779131	0.0026267013845832	0.0309249437561029	up	1.0	347.0	22.0	1.0	0.0	0.0	0.0	0.0	NR_027037.1	MBNL1-AS1	hsa:401093	MBNL1 antisense RNA 1
YWHAZP4	9.24292042516356	0.00631210282061877	0.0382097486800319	up	96.0	586.0	0.0	0.0	0.0	1.0	0.0	0.0	YWHAZP4	YWHAZP4		tyrosine 3-monooxygenase/tryptophan 5-monooxygenase activation protein, zeta pseudogene 4
NOS2P1	-7.5384498412242	0.0100562465100618	0.0460065990519747	down	1.0	0.0	0.0	1.0	740.0	0.0	215.0	1.0	NOS2P1	NOS2P1		nitric oxide synthase 2 pseudogene 1
LINC00309	9.6791806145045	0.000932630233432	0.0224976781661371	up	119.0	128.0	0.0	192.0	0.0	1.0	0.0	0.0	NR_033837.1	LINC00309	hsa:150992	long intergenic non-protein coding RNA 309
RBMXP4	10.0118740802883	0.00309290727647907	0.0329751498861537	up	77.0	0.0	0.0	186.0	0.0	0.0	0.0	0.0	RBMXP4	RBMXP4		RNA binding motif protein, X-linked pseudogene 4
PABPC1P10	24.8015951332953	2.31907626300125e-13	4.42106974576578e-11	up	352.0	96.0	0.0	0.0	0.0	0.0	0.0	0.0	PABPL1	PABPC1P10		poly(A) binding protein, cytoplasmic 1 pseudogene 10
PSPHP1	10.2770629976687	0.00184529611825655	0.0277131734832521	up	1.0	208.0	302.0	0.0	0.0	0.0	0.0	0.0	NM_003832.1	PSPHP1		phosphoserine phosphatase pseudogene 1
HNRNPA1P7	-8.12311701349715	0.00294647309817695	0.0324112040799465	down	0.0	0.0	0.0	0.0	35.0	248.0	163.0	27.0	HNRPA1L3	HNRNPA1P7		heterogeneous nuclear ribonucleoprotein A1 pseudogene 7
SLC25A24P1	9.32530643044072	0.00129634014456047	0.0242801005454163	up	1.0	658.0	1334.0	0.0	3.0	0.0	0.0	2.0	SLC25A24P1	SLC25A24P1		SLC25A24 pseudogene 1
GADD45AP1	-8.7139574138752	0.00858932478762917	0.0437676623369634	down	0.0	0.0	0.0	0.0	437.0	3.0	0.0	106.0	GADD45AP1	GADD45AP1		growth arrest and DNA-damage-inducible, alpha pseudogene 1
BRD7P2	-8.58480139455123	0.0101622479263703	0.0460065990519747	down	0.0	0.0	0.0	0.0	1.0	219.0	476.0	0.0	BRD7P2	BRD7P2		bromodomain containing 7 pseudogene 2
MKNK1-AS1	11.2283957036024	0.000905615207389482	0.0224976781661371	up	181.0	0.0	519.0	2.0	0.0	0.0	0.0	0.0	NR_038403.1	MKNK1-AS1	hsa:100507423	MKNK1 antisense RNA 1
CICP4	-7.83142290025345	0.00578962596402034	0.0364746435733281	down	0.0	0.0	0.0	1.0	1.0	212.0	538.0	1.0	CICP4	CICP4		capicua transcriptional repressor pseudogene 4
RP11-17A4.2	9.5064893696526	0.00496769635470695	0.0355288249408305	up	143.0	612.0	0.0	0.0	0.0	0.0	1.0	0.0
PHKG1P4	8.7014228218182	0.010146785232531	0.0460065990519747	up	0.0	69.0	0.0	151.0	1.0	0.0	0.0	0.0	PHKG1P4	PHKG1P4		phosphorylase kinase, gamma 1 pseudogene 4
ZSWIM5P2	8.39545246131685	0.00685285246092227	0.0386099736212938	up	53.0	0.0	1.0	310.0	3.0	0.0	0.0	0.0	ZSWIM5P2	ZSWIM5P2		zinc finger, SWIM-type containing 5 pseudogene 2
REXO1L1P	7.58002602358091	0.00627116991797001	0.0382097486800319	up	44.0	455.0	719.0	0.0	1.0	13.0	0.0	0.0	NM_172239.4	REXO1L1P	hsa:254958	REX1, RNA exonuclease 1 homolog (S. cerevisiae)-like 1, pseudogene
AP000289.6	9.10909674018374	0.00712447528736297	0.0391846140804963	up	96.0	0.0	0.0	50.0	0.0	0.0	0.0	0.0	NM_138983.2	OLIG1	hsa:116448	oligodendrocyte transcription factor 1
SETP11	8.42490748866337	0.0034722510971692	0.0343281696982486	up	94.0	0.0	1.0	175.0	1.0	0.0	0.0	1.0	SETP11	SETP11		SET pseudogene 11
ZNF738	-8.1194972423901	0.00568620556276684	0.0364746435733281	down	0.0	0.0	0.0	1.0	259.0	419.0	0.0	91.0	NR_027130.1	ZNF738	hsa:148203	zinc finger protein 738
RP11-395P17.3	9.63799131255187	0.00169632447173554	0.0274109241113311	up	57.0	0.0	2.0	272.0	0.0	0.0	0.0	1.0
WDR95P	9.43330869992466	3.53060836426662e-05	0.00305838949554596	up	8.0	369.0	799.0	297.0	1.0	1.0	0.0	2.0	WDR95P	WDR95P		WD repeat domain 95, pseudogene
LOC101928261	-8.24447905997214	0.0111667506275139	0.0471863303955313	down	0.0	0.0	0.0	0.0	0.0	291.0	256.0	1.0	XR_428476.1	LOC101928261	hsa:101928261	uncharacterized LOC101928261
LOC101928277	8.73680079032667	0.00986263449678439	0.045871179236722	up	0.0	283.0	0.0	28.0	0.0	0.0	0.0	0.0	XR_955022.1	LOC101928277	hsa:101928277	uncharacterized LOC101928277
POM121L6P	-7.99689771150736	0.00180835536114778	0.0277131734832521	down	0.0	1.0	2.0	0.0	265.0	1178.0	1.0	156.0	POM121L6P	POM121L6P		POM121 transmembrane nucleoporin-like 6 pseudogene
POM121L3P	9.13430808198637	0.00695563685002198	0.0388730349763325	up	0.0	556.0	0.0	77.0	0.0	0.0	1.0	0.0	POM121L3P	POM121L3P		POM121 transmembrane nucleoporin-like 3, pseudogene
LOC595101	-6.34004426380062	0.0114459468805986	0.0474972526242803	down	4.0	0.0	1.0	0.0	439.0	371.0	342.0	1.0
POLR2J4	10.2083976523783	0.00033226514319236	0.0143912340145191	up	1.0	439.0	437.0	1.0	1.0	0.0	0.0	0.0	NR_003655	POLR2J4	hsa:84820	polymerase (RNA) II (DNA directed) polypeptide J4, pseudogene
LOC101928704	8.67147726556973	0.00404842269942521	0.0347987262478206	up	1.0	476.0	0.0	35.0	0.0	0.0	0.0	1.0	XR_960363.1	LOC101928704	hsa:101928704	uncharacterized LOC101928704
VN2R9P	-6.76387759362302	0.00540556384312396	0.0364031880073627	down	1.0	3.0	2.0	0.0	2.0	3.0	1056.0	168.0	VN2R9P	VN2R9P		vomeronasal 2 receptor 9 pseudogene
KRT73-AS1	9.69665960603079	0.0041697968959093	0.0347987262478206	up	0.0	111.0	0.0	175.0	0.0	0.0	0.0	0.0	NR_126005.1	KRT73-AS1	hsa:100127967	KRT73 antisense RNA 1
TUG1	-7.68169949295332	0.00440791586318903	0.0347987262478206	down	1.0	0.0	1.0	0.0	1.0	2.0	627.0	365.0	NR_002323.2	TUG1	hsa:55000	taurine up-regulated 1 (non-protein coding)
LOC113230	-7.77336598996486	0.0110415018239032	0.0471863303955313	down	0.0	1.0	0.0	0.0	1.0	84.0	536.0	0.0	NR_024282.1	LOC113230	hsa:113230	uncharacterized protein LOC113230
POM121L9P	-8.65185372625464	0.0105650061732243	0.0464707107001177	down	0.0	0.0	0.0	0.0	85.0	0.0	0.0	351.0	NR_003714.1	POM121L9P	hsa:29774	POM121 transmembrane nucleoporin-like 9, pseudogene
ZNF271	8.47006499990698	0.011068073616157	0.0471863303955313	up	132.0	93.0	0.0	0.0	0.0	1.0	0.0	0.0	NR_024565.1	ZNF271P	hsa:10778	zinc finger protein 271, pseudogene
UGT2B27P	8.77352577097122	0.00953810477984563	0.045647054176557	up	0.0	119.0	0.0	146.0	1.0	0.0	0.0	0.0	UGT2B27P	UGT2B27P		UDP glucuronosyltransferase 2 family, polypeptide B27 pseudogene
CICP14	9.88275057640683	0.00349893148536934	0.0343281696982486	up	65.0	0.0	212.0	0.0	0.0	0.0	0.0	0.0	EAW83664.1	CICP14		capicua transcriptional repressor pseudogene 14
KCTD9P2	9.37385667436366	0.00355710210673052	0.0343281696982486	up	49.0	434.0	0.0	1.0	0.0	0.0	0.0	0.0	NM_001098820.1	KCTD9P2		potassium channel tetramerization domain containing 9 pseudogene 2
LOC101060289	8.79419953720957	0.0044269963142469	0.0347987262478206	up	0.0	252.0	349.0	0.0	1.0	0.0	0.0	1.0	LOC101060289	LOC101060289		uncharacterized LOC101060289
RP11-14J7.6	9.17792722266496	0.00670066455040022	0.0382432082740747	up	95.0	210.0	0.0	0.0	0.0	0.0	0.0	0.0
POU6F2-AS2	10.2288189990849	0.00244032839778271	0.0309249437561029	up	187.0	0.0	154.0	1.0	0.0	0.0	0.0	0.0	XR_252204.1	POU6F2-AS2	hsa:100689074	POU6F2 antisense RNA 2
LOC283682	10.2030760573283	0.00254192374745456	0.0309249437561029	up	0.0	0.0	618.0	163.0	0.0	2.0	0.0	0.0	XR_932638.1	LINC01579	hsa:283682	uncharacterized LOC283682
AC010226.4	9.86258243691623	0.00356656308553232	0.0343281696982486	up	0.0	279.0	0.0	154.0	0.0	0.0	0.0	0.0	NM_021649.7	TICAM2	hsa:353376	toll-like receptor adaptor molecule 2
LOC100420121	9.61528567092827	0.00449829488011764	0.0347987262478206	up	195.0	0.0	0.0	18.0	0.0	0.0	0.0	0.0	LOC100420121	LOC100420121		MAS-related GPR, member X3 pseudogene
LOC100422639	-9.07458705010099	0.00732274378544974	0.0396457925259115	down	0.0	0.0	0.0	0.0	474.0	0.0	0.0	203.0	LOC100422639	LOC100422639		MX dynamin-like GTPase 1 pseudogene
LOC100419059	9.93782893932917	0.000552722231325816	0.0174107502867632	up	102.0	1.0	1.0	307.0	0.0	1.0	0.0	0.0	LOC100419059	LOC100419059		tubulin, epsilon 1 pseudogene
RP11-133O22.6	-8.7000371063529	0.00915670246089188	0.045647054176557	down	0.0	0.0	0.0	0.0	481.0	122.0	2.0	0.0
LOC102723521	-9.28269116666534	0.00230518326768238	0.0309249437561029	down	0.0	0.0	0.0	0.0	551.0	403.0	1.0	1.0	XR_432003	LOC102723521	hsa:102723521	uncharacterized LOC102723521
RP11-76N22.2	10.604103976618	0.000393100299110283	0.0148430607998774	up	382.0	134.0	3.0	1.0	0.0	0.0	0.0	0.0
LOC102723500	10.354102602479	0.00221391842600436	0.0309249437561029	up	50.0	0.0	640.0	0.0	0.0	0.0	0.0	1.0	XR_431914.1	LOC102723500	hsa:102723500	uncharacterized LOC102723500
RPL34-AS1	8.87622945558833	0.00318824375320239	0.0330711300473485	up	124.0	288.0	1.0	0.0	1.0	0.0	0.0	0.0	NR_026968.1	RPL34-AS1	hsa:285456	RPL34 antisense RNA 1 (head to head)
LOC101926917	9.7674519939956	0.00390190777248724	0.0347987262478206	up	200.0	128.0	0.0	0.0	0.0	0.0	0.0	0.0	XR_958917.1	LOC101926917	hsa:101926917	ankyrin repeat domain-containing protein 18B-like
LOC100131340	11.0850996697828	0.00105314685743675	0.0226312643743491	up	1.0	0.0	505.0	120.0	0.0	0.0	0.0	0.0	LOC100131340	LOC100131340		5'-nucleotidase domain containing 1 pseudogene
LOC102723324	9.2063057181	0.006522790426774	0.0382097486800319	up	141.0	415.0	0.0	0.0	0.0	0.0	0.0	1.0	XR_958833.1	LOC102723324	hsa:102723324	uncharacterized LOC102723324
CYCSP22	10.1757729851113	0.00263956351057015	0.0309249437561029	up	192.0	412.0	0.0	0.0	0.0	0.0	0.0	0.0	HCP22	CYCSP22		cytochrome c, somatic pseudogene 22
RP11-561E1.1	10.3139830168329	0.00230394351791685	0.0309249437561029	up	97.0	0.0	437.0	0.0	1.0	0.0	0.0	0.0
RP3-522P13.3	8.44312289678092	0.00938052619749871	0.045647054176557	up	0.0	196.0	107.0	0.0	0.0	0.0	1.0	0.0
IMMTP1	24.2958497426237	7.02804456361838e-13	9.74086976517507e-11	up	0.0	94.0	256.0	0.0	0.0	0.0	0.0	0.0	IMMTP1	IMMTP1		inner membrane protein, mitochondrial (mitofilin) pseudogene 1
ACTG1P4	9.66473070117044	0.00429600088819771	0.0347987262478206	up	0.0	80.0	0.0	179.0	0.0	0.0	0.0	0.0	NR_024438.2	ACTG1P4	hsa:648740	actin, gamma 1 pseudogene 4
STARD4-AS1	-6.96364363422004	0.00509793806594608	0.0360497048949044	down	1.0	1.0	1.0	0.0	1.0	441.0	458.0	2.0	NR_040093.1	STARD4-AS1	hsa:100505678	STARD4 antisense RNA 1
LOC101926897	-7.19775448444665	0.00438428675667789	0.0347987262478206	down	0.0	1.0	1.0	1.0	1.0	685.0	409.0	1.0	NR_120416.1	LOC101926897	hsa:101926897	uncharacterized LOC101926897
ZNF849P	9.1448575226137	0.0047813458963757	0.0353047273693061	up	143.0	37.0	1.0	0.0	0.0	0.0	0.0	0.0	ZNF849P	ZNF849P		zinc finger protein 849, pseudogene
LINC00969	10.2091355701281	0.000142117577808754	0.00895340740195148	up	404.0	2.0	527.0	2.0	1.0	1.0	0.0	0.0	NR_122105.1	LINC00969	hsa:440993	long intergenic non-protein coding RNA 969
RP11-175K6.1	9.67845948935611	0.00419670954077627	0.0347987262478206	up	0.0	268.0	478.0	0.0	0.0	2.0	0.0	0.0
LINC00989	9.35081787357289	0.00573447557954457	0.0364746435733281	up	0.0	141.0	0.0	123.0	0.0	0.0	0.0	0.0	NR_038826.1	LINC00989	hsa:100506035	long intergenic non-protein coding RNA 989
CYCTP	9.41103484725974	0.00542872456013686	0.0364031880073627	up	0.0	323.0	0.0	80.0	0.0	0.0	0.0	0.0	HCP9	CYCTP		cytochrome c, testis, pseudogene
SLC9A7P1	8.23973055266565	0.0112512352587654	0.0472551880868147	up	37.0	328.0	0.0	0.0	1.0	0.0	0.0	0.0	NR_033801.1	SLC9A7P1	hsa:121456	solute carrier family 9, subfamily A (NHE7, cation proton antiporter 7), member 7 pseudogene 1
COL6A4P1	7.85968218149833	0.00960819093497345	0.045647054176557	up	0.0	252.0	0.0	88.0	1.0	0.0	1.0	0.0	NR_027927.1	COL6A4P1	hsa:344875	collagen, type VI, alpha 4 pseudogene 1
RP4-781K5.4	11.7384779198772	0.000521965709536021	0.0174107502867632	up	100.0	0.0	1101.0	0.0	0.0	1.0	0.0	0.0
ADAMTS7P1	8.31208428360562	0.00546310469374564	0.0364031880073627	up	44.0	325.0	1.0	0.0	0.0	0.0	1.0	0.0	NR_045529.3	ADAMTS7P1	hsa:390660	ADAMTS7 pseudogene 1
LINC00847	-7.08290668721927	0.0027968769473333	0.0317743561393767	down	1.0	0.0	1.0	1.0	142.0	655.0	449.0	1.0	NR_027183.2	LINC00847	hsa:729678	long intergenic non-protein coding RNA 847
LINC00839	9.29649397176487	0.00601487188713139	0.0372170198016255	up	73.0	696.0	0.0	0.0	0.0	0.0	0.0	1.0	NR_026827.1	LINC00839	hsa:84856	long intergenic non-protein coding RNA 839
RANBP20P	9.06935381634055	0.00102607541920076	0.0226312643743491	up	127.0	371.0	1.0	2.0	0.0	1.0	0.0	0.0	RANBP20P	RANBP20P		RAN binding protein 20 pseudogene
LOC100287825	8.59735212805896	0.00251713635633871	0.0309249437561029	up	335.0	2.0	244.0	0.0	0.0	3.0	0.0	1.0	UPI0000251EB6	LOC100287825		golgin A8 family, member A pseudogene
HS6ST1P1	8.29756701091962	0.00411637014839684	0.0347987262478206	up	189.0	0.0	0.0	172.0	1.0	0.0	1.0	1.0	HS6ST1P1	HS6ST1P1		heparan sulfate 6-O-sulfotransferase 1 pseudogene 1
LOC100128494	-8.06504906623183	0.00982114196800344	0.045871179236722	down	0.0	0.0	0.0	0.0	237.0	109.0	66.0	0.0	NR_104178.1	LOC100128494	hsa:100128494	uncharacterized LOC100128494
LOC100419821	10.1611139663446	0.00267748430788769	0.0309249437561029	up	120.0	0.0	0.0	175.0	0.0	0.0	0.0	0.0
FLJ45743	8.52894143806541	0.0117701727679507	0.047980763106999	up	0.0	71.0	0.0	72.0	0.0	0.0	0.0	0.0	NM_001039759.1	LOC642484	hsa:642484	uncharacterized LOC642484
TOX4P1	9.76077252803776	0.00392649811115524	0.0347987262478206	up	44.0	0.0	0.0	175.0	0.0	0.0	0.0	0.0	TOX4P1	TOX4P1		TOX high mobility group box family member 4 pseudogene 1
LOC100128676	9.54392826042882	0.00319735312146082	0.0330711300473485	up	0.0	113.0	1.0	153.0	0.0	0.0	0.0	0.0	LOC100128676	LOC100128676		TBCC domain containing 1 pseudogene
TSNAX-DISC1	10.5264326722547	0.0008546613080509	0.0224976781661371	up	0.0	129.0	345.0	45.0	0.0	0.0	0.0	0.0	NR_028393.1	TSNAX-DISC1	hsa:100303453	TSNAX-DISC1 readthrough (NMD candidate)
DOCK11P1	-8.47187369522945	0.0118785155047895	0.0481392470457257	down	0.0	0.0	1.0	0.0	466.0	0.0	0.0	326.0	DOCK11P1	DOCK11P1		dedicator of cytokinesis 11 pseudogene 1
LINC00587	9.30205663039054	0.0059838355131377	0.0372170198016255	up	43.0	0.0	288.0	0.0	0.0	0.0	0.0	1.0	NR_103830.1	LINC00587	hsa:414319	long intergenic non-protein coding RNA 587
CTAGE3P	-6.91227247961918	0.00896126183842975	0.0453295945549767	down	1.0	0.0	1.0	0.0	1.0	6.0	135.0	342.0	NM_172237.1	CTAGE3P		CTAGE family, member 3, pseudogene
RP11-669N7.3	-8.68134808816182	0.0103029913802968	0.0460643421067464	down	0.0	0.0	0.0	0.0	457.0	0.0	147.0	0.0
LINC00661	8.94739249897952	0.00821645855231234	0.0427434252721754	up	70.0	0.0	0.0	59.0	0.0	0.0	0.0	0.0	NR_026828.1	LINC00661	hsa:126536	long intergenic non-protein coding RNA 661
INTS4L2	8.70870601128957	0.00634734323790904	0.0382097486800319	up	1.0	254.0	0.0	33.0	0.0	0.0	0.0	0.0	NR_027392.2	INTS4P2	hsa:644619	integrator complex subunit 4 pseudogene 2
PCED1B-AS1	-7.0262995208245	0.00254103043426745	0.0309249437561029	down	0.0	3.0	2.0	1.0	501.0	881.0	117.0	1.0	NR_026544.1	PCED1B-AS1	hsa:100233209	PCED1B antisense RNA 1
RP11-96P7.1	9.89706828803239	0.000739433017397449	0.0213511283773513	up	1.0	200.0	810.0	0.0	1.0	0.0	0.0	1.0
LOC100101127	9.67140871160524	0.00158009883207273	0.0274109241113311	up	1.0	163.0	348.0	0.0	0.0	1.0	0.0	0.0	LOC100101127	LOC100101127		thioredoxin-related transmembrane protein 1 pseudogene
CTD-2270F17.1	9.7538384595132	0.00394715908972186	0.0347987262478206	up	91.0	0.0	0.0	296.0	0.0	0.0	0.0	1.0	NR_109899.1	CTD-2270F17.1	hsa:101928033	uncharacterized LOC101928033
CTGLF11P	9.88013414637482	0.00163750192921442	0.0274109241113311	up	0.0	212.0	895.0	0.0	0.0	1.0	2.0	0.0	UPI00001AF319	CTGLF11P		centaurin, gamma-like family, member 11 pseudogene
CA5AP1	8.58051292207034	0.000598537004672178	0.018034180184253	up	620.0	3.0	996.0	0.0	1.0	1.0	4.0	4.0	CA5P	CA5AP1		carbonic anhydrase VA pseudogene 1
RP11-65M17.3	8.59200084349542	0.0111594474238994	0.0471863303955313	up	77.0	0.0	0.0	26.0	0.0	0.0	0.0	0.0
HMGA1P2	8.1901160006949	0.00451931509711955	0.0347987262478206	up	110.0	0.0	565.0	1.0	0.0	1.0	6.0	0.0	HMGIYL2	HMGA1P2		high mobility group AT-hook 1 pseudogene 2
TNRC6C-AS1	9.21548300312256	0.00021555773374086	0.0112464014070091	up	1.0	484.0	566.0	2.0	0.0	1.0	1.0	1.0	NR_040071.1	TNRC6C-AS1	hsa:100131096	TNRC6C antisense RNA 1
LOC346296	12.0857120430727	9.522839729253e-05	0.00690086910677678	up	391.0	1.0	874.0	1.0	0.0	0.0	0.0	0.0	LOC346296	LOC346296		insulin-like growth factor 2 mRNA binding protein 3 pseudogene
HSPA8P15	-8.73750206169275	0.00982009317270259	0.045871179236722	down	0.0	0.0	0.0	0.0	426.0	0.0	0.0	123.0	HSPA8P15	HSPA8P15		heat shock 70kDa protein 8 pseudogene 15
OR9A3P	25.4604658025193	5.30241535103163e-14	1.83728691913246e-11	up	0.0	0.0	509.0	136.0	0.0	0.0	0.0	0.0	OR9A6P	OR9A3P		olfactory receptor, family 9, subfamily A, member 3 pseudogene
LOC101929330	8.80448444359245	0.00930399264232129	0.045647054176557	up	77.0	150.0	0.0	0.0	0.0	0.0	0.0	0.0	XR_252505.1	LOC101929330	hsa:101929330	uncharacterized LOC101929330
PROSP	9.83028638456505	0.00133659454378139	0.0243752636536974	up	1.0	205.0	381.0	0.0	0.0	0.0	0.0	1.0	PROSP	PROS2P		protein S pseudogene (beta)
RPS12P16	8.34002898554985	0.00418099497869532	0.0347987262478206	up	58.0	262.0	0.0	8.0	0.0	1.0	0.0	0.0	RPS12P16	RPS12P16		ribosomal protein S12 pseudogene 16
ZNRF2P2	8.57311750737716	0.0113393019138564	0.0473381700379667	up	16.0	291.0	0.0	0.0	0.0	0.0	0.0	0.0	NR_027347.1	ZNRF2P2	hsa:100271874	zinc and ring finger 2 pseudogene 2
MRPL23-AS1	-8.34402386254495	0.00673257057638834	0.0382432082740747	down	0.0	1.0	0.0	0.0	563.0	1.0	184.0	0.0	NR_024471.1	MRPL23-AS1	hsa:100133545	MRPL23 antisense RNA 1
ASLP1	9.77693596172569	3.03645674245091e-05	0.00305838949554596	up	4.0	350.0	1243.0	141.0	2.0	1.0	0.0	1.0	ASLP1	ASLP1		argininosuccinate lyase pseudogene 1
LINC01142	-7.80144804520125	0.0110214628059018	0.0471863303955313	down	1.0	0.0	0.0	0.0	152.0	537.0	1.0	0.0	NR_026957.1	LINC01142	hsa:284688	long intergenic non-protein coding RNA 1142
LINC01164	8.83194721364794	0.00166178556420825	0.0274109241113311	up	2.0	581.0	1.0	354.0	0.0	4.0	0.0	0.0	NR_038365.1	LINC01164	hsa:399827	long intergenic non-protein coding RNA 1164
KTN1-AS1	8.36119717490364	0.00524877044996073	0.0362192846494818	up	1.0	322.0	0.0	45.0	0.0	0.0	0.0	1.0	NR_027123.1	KTN1-AS1	hsa:100129075	KTN1 antisense RNA 1
FLJ43681	-8.66740358173891	0.0104261382505793	0.0463161141516117	down	0.0	0.0	0.0	0.0	0.0	366.0	370.0	0.0	NR_029406.1	RPL23AP87	hsa:388574	ribosomal protein L23a pseudogene 87
RP11-685M7.3	8.81277072260809	0.00923758164921691	0.045647054176557	up	44.0	261.0	0.0	0.0	0.0	0.0	0.0	0.0
LINC01124	9.95127238000681	0.000286371918096325	0.0132303826160502	up	1.0	1.0	1104.0	266.0	0.0	1.0	0.0	2.0	NR_027433.1	LINC01124	hsa:440925	long intergenic non-protein coding RNA 1124
LINC01127	9.16059938245273	0.00301664912588554	0.0326646538162294	up	0.0	479.0	0.0	235.0	1.0	1.0	0.0	0.0	NR_103791.1	LINC01127	hsa:100506328	long intergenic non-protein coding RNA 1127
SLC31A1P1	8.79612772048807	0.00105175420388186	0.0226312643743491	up	0.0	201.0	432.0	1.0	1.0	1.0	1.0	0.0	SLC31A1P1	SLC31A1P1		solute carrier family 31 (copper transporter), member 1 pseudogene 1
DNM1P47	10.0784742486893	0.000941461279679619	0.0224976781661371	up	0.0	316.0	2.0	353.0	0.0	0.0	1.0	0.0	DNM1P47	DNM1P47		DNM1 pseudogene 47
RPL23AP37	9.706923394138	0.00412994880086677	0.0347987262478206	up	0.0	120.0	0.0	174.0	0.0	0.0	0.0	0.0	RPL23AP37	RPL23AP37		ribosomal protein L23a pseudogene 37
STAG3L3	-7.57481849206286	0.0125243735738355	0.0498815568199312	down	0.0	0.0	1.0	0.0	2.0	351.0	0.0	157.0	NR_040582.2	STAG3L3	hsa:442578	stromal antigen 3-like 3 (pseudogene)
LOC101930421	10.2822283266729	0.00237858590069135	0.0309249437561029	up	184.0	0.0	0.0	142.0	0.0	0.0	0.0	0.0	XR_432526	LOC101930421	hsa:101930421	uncharacterized LOC101930421
LOC440354	8.48994984071993	0.00754926500570365	0.0404781978302006	up	63.0	114.0	1.0	0.0	0.0	0.0	0.0	0.0
HOXA-AS3	9.54769567600998	0.00478880861863604	0.0353047273693061	up	111.0	0.0	0.0	85.0	0.0	0.0	0.0	0.0	NR_038831.1	HOXA-AS3	hsa:100133311	HOXA cluster antisense RNA 3
LOC101929599	9.48919261610538	0.000406952604902843	0.0148430607998774	up	0.0	481.0	722.0	2.0	0.0	1.0	1.0	1.0	XR_241841.2	LOC101929599	hsa:101929599	putative POM121-like protein 1-like
MIPEPP1	8.5260030251485	0.00114132877492779	0.0226312643743491	up	404.0	707.0	2.0	1.0	3.0	0.0	0.0	1.0	MIPEPP1	MIPEPP1		mitochondrial intermediate peptidase pseudogene 1
ANAPC1P1	9.19973376703584	0.00656126997535901	0.0382097486800319	up	0.0	635.0	0.0	66.0	0.0	0.0	1.0	0.0	NR_037931.1	ANAPC1P1	hsa:100286979	anaphase promoting complex subunit 1 pseudogene 1
LOC643348	-8.75355854994149	0.00525238591286701	0.0362192846494818	down	0.0	0.0	0.0	0.0	179.0	0.0	211.0	192.0	LOC643348	LOC643348		ankyrin repeat domain 26 pseudogene
RP11-778J15.1	-8.12416768205864	0.0121498609772196	0.0486696743191515	down	0.0	0.0	0.0	0.0	2.0	318.0	0.0	104.0
LOC100133150	9.75349509561433	0.00395345019132757	0.0347987262478206	up	0.0	236.0	0.0	149.0	0.0	0.0	0.0	0.0	LOC100133150	LOC100133150		uncharacterized LOC100133150
CHEK2P2	8.16703142751011	0.00187953701834466	0.0277131734832521	up	245.0	451.0	1.0	0.0	1.0	2.0	1.0	0.0	NR_038836.1	CHEK2P2	hsa:646096	checkpoint kinase 2 pseudogene 2
AC006372.4	10.6187326895121	0.00170082213100611	0.0274109241113311	up	381.0	0.0	140.0	0.0	0.0	1.0	0.0	0.0	NM_058246.3	DNAJB6	hsa:10049	DnaJ (Hsp40) homolog, subfamily B, member 6
LRRC37A16P	-7.31459781399559	0.00462354455491925	0.03482735191912	down	0.0	0.0	1.0	1.0	286.0	1.0	60.0	310.0	LRRC37A16P	LRRC37A16P		leucine rich repeat containing 37, member A16, pseudogene
HCCAT3	9.37772951712287	0.00224267090823023	0.0309249437561029	up	169.0	0.0	1.0	118.0	1.0	0.0	0.0	0.0	NR_103847.1	ZNF350-AS1	hsa:101669766	ZNF350 antisense RNA 1
LOC401242	8.51892507462743	0.00462041082499971	0.03482735191912	up	35.0	427.0	0.0	1.0	0.0	1.0	0.0	0.0	NR_033379.1	LOC401242	hsa:401242	uncharacterized LOC401242
LRRC3DN	9.95455127765079	0.000829578877239143	0.0224976781661371	up	1.0	536.0	1.0	97.0	0.0	0.0	0.0	0.0	XR_172352.2	LRRC3DN	hsa:54083	LRRC3 downstream neighbor (non-protein coding)
FAM74A3	9.85555672239847	0.00114299315021965	0.0226312643743491	up	2.0	304.0	355.0	0.0	0.0	1.0	0.0	0.0	NR_026801.1	FAM74A3	hsa:728495	family with sequence similarity 74, member A3
SCARNA10	-9.36180132702441	0.00566202546593789	0.0364746435733281	down	0.0	0.0	0.0	0.0	0.0	557.0	0.0	359.0	NR_004387.1	SCARNA10	hsa:692148	small Cajal body-specific RNA 10
CBX3P9	9.38201357321086	0.00557419036787979	0.0364746435733281	up	161.0	72.0	0.0	0.0	0.0	0.0	0.0	0.0	CBX3P9	CBX3P9		chromobox homolog 3 pseudogene 9
LOC440602	10.023330896717	0.00179337243721826	0.0277131734832521	up	0.0	394.0	2.0	148.0	0.0	0.0	0.0	0.0	NR_108042.2	LOC440602	hsa:440602	uncharacterized LOC440602
LOC100507526	9.54994776225761	0.000184234025115773	0.0106395149504359	up	125.0	39.0	462.0	3.0	0.0	1.0	0.0	1.0
AFG3L2P1	-6.49213915063548	0.00703153566070236	0.0389828337029339	down	1.0	1.0	1.0	1.0	0.0	329.0	596.0	23.0	AFG3L2P1	AFG3L2P1		AFG3-like AAA ATPase 2 pseudogene 1
