# Supplementary material for: Exosomal Linc00969 induces trastuzumab resistance in breast cancer by increasing HER-2 protein expression and mRNA stability by binding to HUR
Source: Breast Cancer Res. 2023 Oct 17;25:124. doi: 10.1186/s13058-023-01720-6 (PMC10580635; doi:10.1186/s13058-023-01720-6)
Supplement: Supplementary file 6 — Additional file 6: Table S2. The CirRNAs that were differentially expressed in exosomes from trastuzumab-sensitive breast cancer tissues compared with trastuzumab-resistant breast cancer tissues. [file 13058_2023_1720_MOESM6_ESM.xls]

## Sheet: sheet1
AccID	log2FC	Pvalue	FDR	R1	R2	R3	R4	S1	S2	S3	S4
chr10_110132400_110124017_+8383-ADD3	-1.67785065535612	0.723521675415144	0.988628854193212	2.0	0.0	2.0	0.0	2.0	0.0	482.0	0.0
chr10_126999435_126996748_+2687-DOCK1	-5.47202130610707	0.356804910121059	0.974854604764295	4.0	0.0	0.0	0.0	0.0	0.0	868.0	0.0
chr10_221356_179994_+41362-ZMYND11	-5.12172984666075	0.431582062326989	0.974854604764295	2.0	0.0	0.0	0.0	0.0	388.0	0.0	0.0
chr11_68603492_68600341_+3151-PPP6R3	-5.57620050110713	0.330250083644757	0.974854604764295	2.0	0.0	0.0	0.0	0.0	542.0	0.0	2.0
chr11_71990717_71982761_+7956-RNF121	8.91047542208261	0.124451566609841	0.974854604764295	1588.0	0.0	0.0	0.0	4.0	4.0	0.0	0.0
chr12_112204623_112203636_-987-HECTD4	8.23389130868256	0.110610059575594	0.974854604764295	4.0	4.0	0.0	640.0	0.0	0.0	0.0	4.0
chr12_112319742_112306064_-13678-HECTD4	-0.389979468626585	0.934260358441254	1	2.0	0.0	4.0	0.0	0.0	0.0	2.0	186.0
chr12_69262562_69259428_+3134-CPSF6	-0.487715932663529	0.935807524848916	1	2.0	2.0	2.0	0.0	0.0	0.0	614.0	214.0
chr13_32527532_32517857_-9675-N4BP2L2	-4.4889376666978	0.49579044088977	0.974854604764295	2.0	0.0	0.0	0.0	0.0	0.0	0.0	116.0
chr14_99257839_99257471_-368-BCL11B	9.59887569641845	0.122346008284915	0.974854604764295	804.0	4.0	0.0	0.0	0.0	4.0	0.0	0.0
chr16_100509_98145_-2364-NPRL3	-5.33723028028919	0.377398287250528	0.974854604764295	4.0	0.0	0.0	0.0	0.0	0.0	788.0	0.0
chr16_3851009_3850297_-712-CREBBP	10.4629638136512	0.138923562628715	0.974854604764295	438.0	0.0	0.0	0.0	0.0	0.0	0.0	0.0
chr16_78109835_78108423_+1412-WWOX	0.642346619661328	0.879885079112883	1	4.0	4.0	0.0	24.0	0.0	892.0	0.0	0.0
chr17_46172232_46170855_-1377-KANSL1	-4.94559580431313	0.22337585227733	0.974854604764295	8.0	0.0	0.0	0.0	0.0	896.0	274.0	4.0
chr17_67190355_67166478_-23877-HELZ	11.4911623587703	0.0919701078454083	0.974854604764295	858.0	0.0	2.0	0.0	0.0	0.0	0.0	0.0
chr19_14458375_14458031_+344-PKN1	8.94436857507812	0.123733090500163	0.974854604764295	466.0	0.0	0.0	0.0	0.0	2.0	0.0	0.0
chr1_197645743_197583152_-62591-DENND1B	9.15376874480626	0.0853313209410384	0.974854604764295	450.0	0.0	4.0	0.0	0.0	2.0	0.0	0.0
chr1_201997554_201996147_+1407-RNPEP	10.470031039172	0.13382614510719	0.974854604764295	440.0	0.0	0.0	0.0	0.0	0.0	0.0	0.0
chr1_235833667_235830226_-3441-LYST	-1.6940991690704	0.693067136077847	0.987908527114468	2.0	0.0	2.0	0.0	2.0	498.0	2.0	0.0
chr1_58685251_58667038_-18213-MYSM1	-1.25887997126126	0.825389350007091	1	2.0	2.0	0.0	0.0	1078.0	0.0	0.0	4.0
chr21_15791664_15762891_+28773-USP25	-1.33555312136878	0.814249864469191	1	2.0	0.0	2.0	0.0	0.0	0.0	384.0	0.0
chr2_206130242_206127797_-2445-NDUFS1	10.396990217469	0.142272776725124	0.974854604764295	418.0	0.0	0.0	0.0	0.0	0.0	0.0	0.0
chr3_193667280_193657080_+10200-OPA1	6.66810425212494	0.13349698223046	0.974854604764295	282.0	0.0	0.0	0.0	0.0	2.0	2.0	2.0
chr3_31580096_31576396_+3700-STT3B	-5.00096163450827	0.443099911142177	0.974854604764295	2.0	0.0	0.0	0.0	0.0	0.0	0.0	166.0
chr6_158504178_158501678_+2500-TULP4	0.436629896147333	0.92104618662262	1	2.0	2.0	0.0	0.0	0.0	0.0	460.0	0.0
chr9_110973558_110941421_-32137-LPAR1	1.47816956134995	0.777101576194206	1	2.0	6.0	2.0	0.0	0.0	0.0	764.0	0.0
chr9_93498886_93471141_+27745-FAM120A	-4.81641634421483	0.30363876179198	0.974854604764295	2.0	0.0	0.0	2.0	2.0	0.0	498.0	0.0
chr12_116237705_116230533_-7172-MED13L	-4.88897577381846	0.432291509873504	0.974854604764295	4.0	0.0	0.0	0.0	0.0	592.0	0.0	0.0
chr14_50645014_50635214_-9800-SAV1	7.78555902707534	0.165287775113856	0.974854604764295	207.0	0.0	0.0	0.0	0.0	0.0	2.0	0.0
chr19_40796875_40796745_-130-na	7.98063188111229	0.273572008596236	0.974854604764295	72.0	0.0	0.0	0.0	0.0	0.0	0.0	0.0
chr1_91508397_91504292_+4105-CDC7	-1.09250366297332	0.821838820987898	1	2.0	0.0	2.0	0.0	2.0	0.0	320.0	0.0
chr3_81753280_81577925_-175355-GBE1	-0.0215877916255524	0.990573640573074	1	2.0	4.0	2.0	2.0	1080.0	2.0	0.0	0.0
chr6_29943026_29888467_+54559-HLA-K	3.56435533655214	0.999999999999999	1	2.0	0.0	0.0	0.0	0.0	0.0	0.0	0.0
chr10_73824084_73817023_-7061-CAMK2G	8.93008001510799	0.0947012546941297	0.974854604764295	416.0	0.0	2.0	0.0	0.0	2.0	0.0	0.0
chr2_226908878_226864604_+44274-RHBDD1	-3.63907572561581	0.373218362602633	0.974854604764295	2.0	0.0	2.0	0.0	928.0	632.0	0.0	4.0
chr11_118480238_118476805_+3433-KMT2A	0.284168794611851	0.929312677910689	1	0.0	2.0	2.0	2.0	0.0	638.0	0.0	2.0
chr17_42613073_42612075_+998-TUBG1	0.856485391140645	0.892515151847819	1	0.0	4.0	0.0	0.0	0.0	0.0	724.0	0.0
chr19_45522818_45521322_+1496-VASP	11.1747227432955	0.0999085231156631	0.974854604764295	0.0	4.0	0.0	442.0	0.0	0.0	0.0	0.0
chr3_71699708_71690010_-9698-EIF4E3	0.338042689950783	0.942627262291364	1	0.0	4.0	0.0	0.0	758.0	8.0	0.0	0.0
chr6_15637804_15627343_-10461-DTNBP1	1.66689133605494	0.781889892911607	1	0.0	4.0	4.0	0.0	0.0	0.0	504.0	0.0
chr7_50327757_50319048_+8709-IKZF1	-0.463996132730617	0.937243873729417	1	0.0	4.0	0.0	0.0	1012.0	0.0	400.0	4.0
chrx_54022843_54017661_-5182-na	-0.389004187689713	0.988342245902616	1	0.0	1.0	0.0	0.0	284.0	0.0	0.0	0.0
chr1_117420649_117402186_+18463-MAN1A2	0.486862862073455	0.92314360373733	1	0.0	4.0	0.0	0.0	0.0	952.0	0.0	2.0
chr11_120407823_120406118_+1705-ARHGEF12	0.0389791596016257	0.988862080096439	1	0.0	4.0	0.0	0.0	0.0	1318.0	0.0	0.0
chr11_10042981_10028452_-14529-SBF2	-0.461076829212698	0.959514592818978	1	0.0	0.0	2.0	0.0	0.0	0.0	200.0	0.0
chr11_47375732_47358844_-16888-SPI1	-2.98147816695274	0.571951994613557	0.987908527114468	0.0	0.0	2.0	10.0	998.0	0.0	0.0	0.0
chr16_89896083_89892193_+3890-TCF25	8.36547511706733	0.110923386660449	0.974854604764295	0.0	0.0	2.0	388.0	0.0	0.0	2.0	0.0
chr20_45815913_45815541_+372-UBE2C	0.222504045786126	0.977799517050606	1	0.0	0.0	4.0	0.0	0.0	0.0	248.0	0.0
chr2_101888935_101887088_+1847-MAP4K4	0.103401330690884	0.987975979201561	1	0.0	0.0	10.0	0.0	498.0	0.0	0.0	0.0
chr2_71574371_71561752_+12619-DYSF	-0.974944346649521	0.850684328197783	1	0.0	0.0	4.0	4.0	0.0	608.0	0.0	0.0
chr3_47772936_47736034_-36902-SMARCC1	-2.78624225286675	0.593397694374443	0.987908527114468	0.0	0.0	2.0	0.0	0.0	0.0	394.0	290.0
chr7_11447424_11446061_-1363-THSD7A	-2.96505413750157	0.596829287618705	0.987908527114468	0.0	0.0	4.0	0.0	0.0	0.0	4.0	1088.0
chr7_92327900_92294889_+33011-ANKIB1	-1.60095727591856	0.737528388173306	0.992613394609187	0.0	0.0	2.0	4.0	2.0	480.0	0.0	0.0
chr1_247159813_247156406_-3407-ZNF124	-0.33912200179236	0.961881016507614	1	0.0	0.0	4.0	0.0	0.0	0.0	0.0	176.0
chr6_32581838_32521905_-59933-HLA-DRB6	7.98457943191156	0.227860922594985	0.974854604764295	0.0	0.0	212.0	0.0	2.0	0.0	56.0	0.0
chr15_25415842_25405461_-10381-UBE3A	-5.45396579028441	0.323822740025634	0.974854604764295	0.0	0.0	0.0	2.0	0.0	370.0	0.0	6.0
chr15_74376561_74375346_-1215-na	8.49697558971296	0.16747626288213	0.974854604764295	0.0	0.0	0.0	818.0	0.0	0.0	0.0	2.0
chr18_9938341_9936986_+1355-VAPA	-6.63790085357124	0.23190405163948	0.974854604764295	0.0	0.0	0.0	2.0	6.0	864.0	0.0	0.0
chr19_40137891_40133708_-4183-na	4.00807589166163	0.714661186918797	0.987908527114468	0.0	0.0	0.0	4.0	0.0	0.0	0.0	0.0
chr1_36362656_36361221_-1435-STK40	-0.919970414365903	0.795336624268479	1	0.0	0.0	0.0	5.0	0.0	4.0	0.0	15.0
chr2_44505730_44502689_+3041-na	9.39309969977392	0.191018121952903	0.974854604764295	0.0	0.0	0.0	294.0	0.0	0.0	0.0	0.0
chr4_119607297_119594170_-13127-PDE5A	9.98013520073386	0.157832892439456	0.974854604764295	0.0	0.0	0.0	448.0	0.0	0.0	0.0	0.0
chr6_24850722_24843353_-7369-FAM65B	7.81881793661567	0.201944322679092	0.974854604764295	0.0	0.0	0.0	518.0	0.0	0.0	4.0	0.0
chr7_2443746_2437804_+5942-na	-6.95799227366742	0.305452317587216	0.974854604764295	0.0	0.0	0.0	2.0	0.0	0.0	1028.0	0.0
chr8_38261599_38247713_+13886-DDHD2	-4.61131988855516	0.51738093548943	0.974854604764295	0.0	0.0	0.0	2.0	0.0	0.0	0.0	96.0
chrx_48926050_48925847_-203-na	5.10216497201636	0.462322597154413	0.974854604764295	0.0	0.0	0.0	10.0	0.0	0.0	0.0	0.0
chr10_124943307_124942457_+850-ZRANB1	-6.14796720871431	0.373520114551285	0.974854604764295	0.0	0.0	0.0	2.0	434.0	0.0	0.0	0.0
chr14_90618045_90578106_-39939-TTC7B	-6.1488429124286	0.374197231793821	0.974854604764295	0.0	0.0	0.0	2.0	0.0	0.0	584.0	0.0
chr15_101235577_101235082_-495-CHSY1	9.28590074815868	0.19581164359862	0.974854604764295	0.0	0.0	0.0	272.0	0.0	0.0	0.0	0.0
chr18_24069271_24064140_+5131-TTC39C	8.23172874564282	0.139593292623915	0.974854604764295	0.0	0.0	0.0	498.0	2.0	0.0	0.0	0.0
chr19_10166685_10162667_-4018-DNMT1	5.21794113334605	0.382902234241774	0.974854604764295	0.0	0.0	0.0	74.0	0.0	0.0	0.0	2.0
chr19_1032696_1032392_+304-CNN2	11.2549753385768	0.121096258799782	0.974854604764295	0.0	0.0	0.0	1106.0	0.0	0.0	0.0	0.0
chr1_173833499_173830660_+2839-DARS2	9.62147042632803	0.166597001165466	0.974854604764295	0.0	0.0	0.0	346.0	0.0	0.0	0.0	0.0
chr20_59755364_59743107_+12257-PHACTR3	5.74109583538279	0.21210240569852	0.974854604764295	0.0	0.0	0.0	1064.0	4.0	0.0	4.0	16.0
chr21_44861271_44855210_-6061-PTTG1IP	-6.05391408968486	0.380505620681216	0.974854604764295	0.0	0.0	0.0	2.0	0.0	564.0	0.0	0.0
chr2_120289757_120285874_+3883-RALB	-5.6560122031108	0.338684219985367	0.974854604764295	0.0	0.0	0.0	8.0	974.0	0.0	0.0	0.0
chr2_135605016_135602500_+2516-R3HDM1	-5.75466545778982	0.345745627866974	0.974854604764295	0.0	0.0	0.0	4.0	0.0	812.0	0.0	0.0
chr2_202955758_202952559_+3199-CARF	-3.08418621595486	0.555007086289806	0.987908527114468	0.0	0.0	0.0	2.0	52.0	0.0	0.0	0.0
chr4_53389873_53383773_+6100-FIP1L1	10.3851949263132	0.143007629495552	0.974854604764295	0.0	0.0	0.0	598.0	0.0	0.0	0.0	0.0
chr4_53444103_53425872_+18231-FIP1L1	9.25498621866032	0.197812392955354	0.974854604764295	0.0	0.0	0.0	266.0	0.0	0.0	0.0	0.0
chr7_50703908_50669722_-34186-GRB10	9.79452440542339	0.161564519584068	0.974854604764295	0.0	0.0	0.0	392.0	0.0	0.0	0.0	0.0
chr8_105444381_105419144_+25237-ZFPM2	10.6973490511639	0.130120519277752	0.974854604764295	0.0	0.0	0.0	746.0	0.0	0.0	0.0	0.0
chr9_135883078_135881633_-1445-CAMSAP1	8.55885886498669	0.243247668486758	0.974854604764295	0.0	0.0	0.0	160.0	0.0	0.0	0.0	0.0
chr9_87700237_87698656_+1581-DAPK1	8.96877508914866	0.213912693017418	0.974854604764295	0.0	0.0	0.0	216.0	0.0	0.0	0.0	0.0
chr12_57398202_57395749_-2453-R3HDM2	-9.13355322879204	0.351563343513283	0.974854604764295	0.0	0.0	0.0	0.0	4.0	564.0	0.0	0.0
chr14_49835339_49834363_-976-NEMF	-4.00208645489921	0.828145463035993	1	0.0	0.0	0.0	0.0	11.0	0.0	0.0	0.0
chr22_25354812_25353858_-954-LRP5L	-7.52360346188122	0.638881238895958	0.987908527114468	0.0	0.0	0.0	0.0	134.0	0.0	0.0	0.0
chr3_149921227_149822518_+98709-RNF13	-1.89752154513216	1	1	0.0	0.0	0.0	0.0	2.0	0.0	0.0	0.0
chr6_77273307_77271340_-1967-LOC101928570	-8.54514341941666	0.299185287724856	0.974854604764295	0.0	0.0	0.0	0.0	2.0	0.0	360.0	2.0
chr7_65803890_65792785_+11105-LOC101929414	-8.95401791223685	0.366765891717948	0.974854604764295	0.0	0.0	0.0	0.0	2.0	500.0	0.0	0.0
chr1_85896409_85895858_-551-COL24A1	-10.7449793524108	0.220585632313222	0.974854604764295	0.0	0.0	0.0	0.0	4.0	0.0	0.0	808.0
chr17_82772507_82756165_+16342-TBCD	-8.70104904858251	0.557762589536805	0.987908527114468	0.0	0.0	0.0	0.0	304.0	0.0	0.0	0.0
chr2_44218537_44213696_+4841-PPM1B	-9.20029779498542	0.48257413084854	0.974854604764295	0.0	0.0	0.0	0.0	430.0	0.0	0.0	0.0
chr2_72733118_72718103_-15015-EXOC6B	-10.1925936365852	0.200871650914014	0.974854604764295	0.0	0.0	0.0	0.0	844.0	0.0	8.0	4.0
chr5_36986301_36982165_+4136-na	-9.20786815965762	0.261941365385348	0.974854604764295	0.0	0.0	0.0	0.0	1.0	594.0	0.0	2.0
chr11_118584644_118583809_+835-ARCN1	-10.9683831749355	0.164826675777497	0.974854604764295	0.0	0.0	0.0	0.0	1230.0	2.0	316.0	0.0
chr11_120477526_120473050_+4476-ARHGEF12	-4.51423370354492	0.799748272719629	1	0.0	0.0	0.0	0.0	16.0	0.0	0.0	0.0
chr11_46494204_46493608_-596-AMBRA1	-3.57603039287455	0.880364643522686	1	0.0	0.0	0.0	0.0	8.0	0.0	0.0	0.0
chr15_43335826_43333311_+2515-ADAL	-10.3598502178199	0.250171418566449	0.974854604764295	0.0	0.0	0.0	0.0	4.0	0.0	0.0	618.0
chr16_30484263_30483827_+436-ITGAL	-10.2181215223985	0.272606995123461	0.974854604764295	0.0	0.0	0.0	0.0	870.0	2.0	0.0	0.0
chr16_48303305_48296015_+7290-LONP2	-7.7418100523463	0.609370573412224	0.987908527114468	0.0	0.0	0.0	0.0	156.0	0.0	0.0	0.0
chr16_536142_533946_+2196-CAPN15	-7.74181002092739	0.611839221845615	0.987908527114468	0.0	0.0	0.0	0.0	156.0	0.0	0.0	0.0
chr16_70565524_70563876_+1648-SF3B3	-9.47237958866461	0.3059109549111	0.974854604764295	0.0	0.0	0.0	0.0	2.0	0.0	0.0	334.0
chr17_49312042_49311312_-730-ZNF652	-4.82347392569918	0.792375340295314	1	0.0	0.0	0.0	0.0	20.0	0.0	0.0	0.0
chr19_40583717_40583398_+319-SHKBP1	-11.0705397997353	0.32373396918866	0.974854604764295	0.0	0.0	0.0	0.0	1574.0	0.0	0.0	0.0
chr2_9368519_9344532_+23987-ASAP2	-9.24989892145467	0.265067816274606	0.974854604764295	0.0	0.0	0.0	0.0	2.0	2.0	594.0	0.0
chr4_150808398_150798081_-10317-LRBA	-9.12466257932187	0.495539627623232	0.974854604764295	0.0	0.0	0.0	0.0	408.0	0.0	0.0	0.0
chr4_39777810_39737420_+40390-UBE2K	-7.54973297213428	0.499638674889144	0.974854604764295	0.0	0.0	0.0	0.0	132.0	0.0	6.0	0.0
chr5_177539147_177536358_-2789-FAM193B	-7.84476387444175	0.48108719972941	0.974854604764295	0.0	0.0	0.0	0.0	4.0	0.0	220.0	0.0
chr5_69175537_69174877_+660-CCNB1	-9.44607355488333	0.422483607872614	0.974854604764295	0.0	0.0	0.0	0.0	510.0	0.0	0.0	0.0
chr8_42943445_42906173_+37272-HOOK3	-10.8769107654299	0.219434374769518	0.974854604764295	0.0	0.0	0.0	0.0	4.0	1904.0	0.0	0.0
chr22_22905025_22900976_+4049-IGLJ3	-9.43050336602229	0.43240192198892	0.974854604764295	0.0	0.0	0.0	0.0	0.0	700.0	0.0	0.0
chr3_71699708_71684572_-15136-EIF4E3	-8.9574193115177	0.507248899927685	0.974854604764295	0.0	0.0	0.0	0.0	0.0	504.0	0.0	0.0
chr4_139168042_139125164_-42878-ELF2	-8.39939570804824	0.616078603783986	0.987908527114468	0.0	0.0	0.0	0.0	0.0	342.0	0.0	0.0
chr11_14789242_14771937_+17305-PDE3B	-9.37722626600559	0.243404101135479	0.974854604764295	0.0	0.0	0.0	0.0	0.0	2.0	2.0	312.0
chr17_47599739_47596353_+3386-NPEPPS	-7.79123279232417	0.603001373656107	0.987908527114468	0.0	0.0	0.0	0.0	0.0	224.0	0.0	0.0
chr6_17669028_17665239_-3789-NUP153	-9.23697837373991	0.493923865737906	0.974854604764295	0.0	0.0	0.0	0.0	0.0	612.0	0.0	0.0
chr7_156756465_156721175_-35290-na	-1.62559296084721	1	1	0.0	0.0	0.0	0.0	0.0	2.0	0.0	0.0
chr10_92909631_92893349_+16282-EXOC6	-8.92564556608299	0.380192890424972	0.974854604764295	0.0	0.0	0.0	0.0	0.0	2.0	476.0	0.0
chr13_114052155_114041000_-11155-RASA3	-6.24498156108693	0.700217721409263	0.987908527114468	0.0	0.0	0.0	0.0	0.0	76.0	0.0	0.0
chr16_47547548_47497399_+50149-PHKB	-7.27217814035964	0.67742270564278	0.987908527114468	0.0	0.0	0.0	0.0	0.0	156.0	0.0	0.0
chr16_71745614_71745144_-470-AP1G1	-6.00864211647929	0.584867652159749	0.987908527114468	0.0	0.0	0.0	0.0	0.0	60.0	0.0	2.0
chr19_17532388_17530755_+1633-FAM129C	-9.83075062089303	0.274655794102789	0.974854604764295	0.0	0.0	0.0	0.0	0.0	920.0	4.0	0.0
chr1_151028944_151027233_+1711-PRUNE	-9.89753389062619	0.398446009706538	0.974854604764295	0.0	0.0	0.0	0.0	0.0	968.0	0.0	0.0
chr1_185231708_185214507_+17201-SWT1	-1.62577819800015	1	1	0.0	0.0	0.0	0.0	0.0	2.0	0.0	0.0
chr2_74048411_74046278_+2133-TET3	-2.80651496181246	1	1	0.0	0.0	0.0	0.0	0.0	6.0	0.0	0.0
chr3_3174261_3156219_-18042-CRBN	-2.33416026793939	1	1	0.0	0.0	0.0	0.0	0.0	4.0	0.0	0.0
chr6_152262188_152256634_-5554-SYNE1	-9.32375031382599	0.461412377852116	0.974854604764295	0.0	0.0	0.0	0.0	0.0	650.0	0.0	0.0
chr7_105643121_105638353_-4768-ATXN7L1	-9.05674356613896	0.509692858773045	0.974854604764295	0.0	0.0	0.0	0.0	0.0	540.0	0.0	0.0
chr7_138538803_138504290_+34513-TRIM24	-10.6631481815953	0.234777836953208	0.974854604764295	0.0	0.0	0.0	0.0	0.0	4.0	0.0	764.0
chr8_116658980_116655856_-3124-EIF3H	-8.21096557330031	0.655849761352585	0.987908527114468	0.0	0.0	0.0	0.0	0.0	300.0	0.0	0.0
chr8_61684188_61651050_-33138-ASPH	-2.80534172395353	1	1	0.0	0.0	0.0	0.0	0.0	6.0	0.0	0.0
chr9_129958553_129957360_-1193-FNBP1	-8.00372986949422	0.449186141384765	0.974854604764295	0.0	0.0	0.0	0.0	0.0	32.0	0.0	106.0
chr10_72719445_72715111_+4334-MCU	-3.1984217138308	0.861615225670034	1	0.0	0.0	0.0	0.0	0.0	0.0	8.0	0.0
chr19_57780146_57778751_+1395-na	-8.2554793507786	0.647584447982876	0.987908527114468	0.0	0.0	0.0	0.0	0.0	0.0	300.0	0.0
chr1_1734835_1669664_-65171-CDK11A	-1.6464626230079	1	1	0.0	0.0	0.0	0.0	0.0	0.0	2.0	0.0
chr1_247159813_247155566_-4247-ZNF124	-7.93479826547965	0.652323947509077	0.987908527114468	0.0	0.0	0.0	0.0	0.0	0.0	240.0	0.0
chr21_37421866_37420299_+1567-DYRK1A	-3.72649180657647	0.872413971604358	1	0.0	0.0	0.0	0.0	0.0	0.0	12.0	0.0
chr6_32554971_32521905_-33066-HLA-DRB6	-4.77814190092274	0.785801845564635	1	0.0	0.0	0.0	0.0	0.0	0.0	26.0	0.0
chr8_105528969_105486540_+42429-na	-7.52176865593831	0.638071288598709	0.987908527114468	0.0	0.0	0.0	0.0	0.0	0.0	180.0	0.0
chr1_247159813_247159006_-807-ZNF124	-5.15215519753683	0.75579833608909	1	0.0	0.0	0.0	0.0	0.0	0.0	34.0	0.0
chr10_133398515_133395713_+2802-MTG1	-9.43335216343074	0.424704135639974	0.974854604764295	0.0	0.0	0.0	0.0	0.0	0.0	680.0	0.0
chr11_122779695_122776219_+3476-UBASH3B	-7.50574482526051	0.634719623973052	0.987908527114468	0.0	0.0	0.0	0.0	0.0	0.0	178.0	0.0
chr11_65294629_65294166_-463-na	-7.05536175424017	0.696910131872847	0.987908527114468	0.0	0.0	0.0	0.0	0.0	0.0	130.0	0.0
chr2_106166083_106158058_-8025-UXS1	-7.16149235310338	0.679920394035063	0.987908527114468	0.0	0.0	0.0	0.0	0.0	0.0	140.0	0.0
chr3_195392147_195381009_-11138-ACAP2	-6.62196266442511	0.704135305114196	0.987908527114468	0.0	0.0	0.0	0.0	0.0	0.0	96.0	0.0
chr11_130261929_130260856_-1073-ZBTB44	-7.71539641535318	0.614777570218591	0.987908527114468	0.0	0.0	0.0	0.0	0.0	0.0	206.0	0.0
chr11_33287511_33286413_+1098-HIPK3	-8.64756856433933	0.57072021146777	0.987908527114468	0.0	0.0	0.0	0.0	0.0	0.0	394.0	0.0
chr12_51056502_51049034_+7468-LETMD1	-8.98474602529684	0.513810056978496	0.974854604764295	0.0	0.0	0.0	0.0	0.0	0.0	498.0	0.0
chr15_75414311_75411492_-2819-SIN3A	-8.9317537888833	0.506215097343148	0.974854604764295	0.0	0.0	0.0	0.0	0.0	0.0	480.0	0.0
chr16_10899002_10898670_+332-CIITA	-6.48152115169214	0.710237841798826	0.987908527114468	0.0	0.0	0.0	0.0	0.0	0.0	87.0	0.0
chr16_27355907_27346467_+9440-IL4R	-4.11177051851566	0.835848374104356	1	0.0	0.0	0.0	0.0	0.0	0.0	16.0	0.0
chr17_36990857_36988519_+2338-AATF	-6.94079383909937	0.717475466619446	0.987908527114468	0.0	0.0	0.0	0.0	0.0	0.0	120.0	0.0
chr18_57580199_57571392_-8807-FECH	-6.68023780218021	0.704962515329538	0.987908527114468	0.0	0.0	0.0	0.0	0.0	0.0	100.0	0.0
chr1_8614686_8541214_-73472-RERE	-11.1019123041816	0.315733603024726	0.974854604764295	0.0	0.0	0.0	0.0	0.0	0.0	2164.0	0.0
chr2_10420135_10419734_+401-HPCAL1	-5.5771807387968	0.73086782146671	0.991101060928341	0.0	0.0	0.0	0.0	0.0	0.0	46.0	0.0
chr2_119926666_119920069_+6597-PTPN4	-6.56121540755937	0.711146833904859	0.987908527114468	0.0	0.0	0.0	0.0	0.0	0.0	92.0	0.0
chr2_72731245_72718103_-13142-EXOC6B	-5.06719729420153	0.784709460990772	1	0.0	0.0	0.0	0.0	0.0	0.0	32.0	0.0
chr3_146449367_146441758_-7609-PLSCR2	-5.15220379423051	0.750538660181317	1	0.0	0.0	0.0	0.0	0.0	0.0	34.0	0.0
chr3_71053773_71015549_-38224-FOXP1	-4.41614136298663	0.801996358835057	1	0.0	0.0	0.0	0.0	0.0	0.0	20.0	0.0
chr3_71710484_71690010_-20474-EIF4E3	-8.85789479277646	0.551911851574772	0.987908527114468	0.0	0.0	0.0	0.0	0.0	0.0	456.0	0.0
chr5_159203656_159194716_-8940-RNF145	-8.00486676707652	0.602647607388988	0.987908527114468	0.0	0.0	0.0	0.0	0.0	0.0	252.0	0.0
chr5_31472232_31451533_-20699-DROSHA	-9.6086685518991	0.410845504725015	0.974854604764295	0.0	0.0	0.0	0.0	0.0	0.0	768.0	0.0
chr8_140879637_140800459_-79178-PTK2	-2.84074797742929	1	1	0.0	0.0	0.0	0.0	0.0	0.0	6.0	0.0
chr9_122855878_122853952_-1926-RC3H2	-6.43150846927393	0.704792195963875	0.987908527114468	0.0	0.0	0.0	0.0	0.0	0.0	84.0	0.0
chr9_96004701_95978061_+26640-LOC101928170	-9.35499305865089	0.451592575179441	0.974854604764295	0.0	0.0	0.0	0.0	0.0	0.0	644.0	0.0
chr12_101730636_101723168_+7468-CHPT1	-8.44279776987855	0.615418134529881	0.987908527114468	0.0	0.0	0.0	0.0	0.0	0.0	0.0	164.0
chr12_122526253_122522143_-4110-RSRC2	-10.3256426615592	0.375146453269021	0.974854604764295	0.0	0.0	0.0	0.0	0.0	0.0	0.0	606.0
chr2_196165734_196156439_-9295-STK17B	-8.35231247650292	0.645045176716883	0.987908527114468	0.0	0.0	0.0	0.0	0.0	0.0	0.0	154.0
chr6_30041365_30021667_-19698-ZNRD1-AS1	-9.39621754637369	0.431871469986423	0.974854604764295	0.0	0.0	0.0	0.0	0.0	0.0	0.0	318.0
chr3_119504021_119503532_+489-TIMMDC1	-10.7652013999625	0.321889576576737	0.974854604764295	0.0	0.0	0.0	0.0	0.0	0.0	0.0	822.0
chr8_130169067_130152736_-16331-ASAP1	-8.36160998417888	0.634281693144313	0.987908527114468	0.0	0.0	0.0	0.0	0.0	0.0	0.0	155.0
chr9_6465846_6464553_+1293-na	-2.85015767370487	1	1	0.0	0.0	0.0	0.0	0.0	0.0	0.0	3.0
chr10_119849576_119836896_-12680-MCMBP	-9.2733494031621	0.467883267610684	0.974854604764295	0.0	0.0	0.0	0.0	0.0	0.0	0.0	292.0
chr17_1637062_1636709_-353-SCARF1	-3.76416576988767	0.8776890970261	1	0.0	0.0	0.0	0.0	0.0	0.0	0.0	6.0
chr17_27309272_27304780_+4492-WSB1	-9.79025237156878	0.399731254532596	0.974854604764295	0.0	0.0	0.0	0.0	0.0	0.0	0.0	418.0
chr1_26732792_26729651_+3141-ARID1A	-10.7439973966814	0.328547135970462	0.974854604764295	0.0	0.0	0.0	0.0	0.0	0.0	0.0	810.0
chr20_35725155_35716740_-8415-RBM39	-9.038112276331	0.513632289529597	0.974854604764295	0.0	0.0	0.0	0.0	0.0	0.0	0.0	248.0
chr7_77592256_77581427_+10829-PTPN12	-9.33136849819813	0.459405833667726	0.974854604764295	0.0	0.0	0.0	0.0	0.0	0.0	0.0	304.0
